# Supplementary material for: Decoupling of inorganic and organic carbon during slab mantle devolatilisation
Source: Nat Commun. 2022 Jan 14;13:308. doi: 10.1038/s41467-022-27970-0 (PMC8760304; doi:10.1038/s41467-022-27970-0)
Supplement: Supplementary file 3 — Supplementary Data 1 [file 41467_2022_27970_MOESM3_ESM.xlsx]

## Sheet: DATA
BULK ROCK DATA							Inorganic Carbon			Total Organic Carbon		Total Carbon		87Sr/86Sr	err. (2sigma)
							d18O	d13C	C	d13C cor	[C] *	d13C cor	[C]
Sample Location	Latitude	Longitude	Minerlogy				SMOW	PDB	wt%	PDB	wt%	PDB	wt%
ZE17-04 (Meta-Serp)	45.9683	7.723	Atg + Ol (2) + Mgt + Chl +- Ti-Chu				15.5383	-7.48	0.00673392	-26.6484	0.0059188	-18.4183	0.0126527
ZE17-06 (Meta-Serp)	45.9672	7.72202	Atg + Ol (1) + Cpx (1) + Ol (2) + Mgt + Ti-Chu +- Tremolite				16.6745	-6.06728	0.010218	-27.2299	0.00444051	-16.5917	0.0146585
ZE17-10 (Talc + Cal /Pod)	45.9669	7.71998	Talc + Calcite +- Chl +- Tremolite				11.4197	1.41361	4.35871	-24.2646	1.76414	1.51685	6.12285	0.706825	8e-06
ZE17-11 (Meta-Serp)	46.992	7.73414	Atg + Ol (2) + Chl + Mgt				15.0039	-6.742	0.00582118	-29.7922	0.00797852	-19.8238	0.0137997
ZE17-16 (Meta-Serp)	46.0001	7.46163	Atg + Cpx (1) + Ol (2) + Mgt +- Ti-Chu				16.0859	-7.05678	0.00802826	-26.9089	0.0140053	-15.7977	0.0220335
ZE17-18 (Meta-Serp)	46.0001	7.46163	Atg + Ol (2) + Mgt + Chl + Ti-Chu +- Diop				17.9515	-6.00578	0.0161597	-31.1081	0.0217807	-11.6509	0.0379403
GORN 15-05 (Meta-Serp)	46.992	7.73414	Atg + Ol (2) + Mgt + Chl +- Ti-Chu											0.707433	2.3e-06
ZE17-09 (Talc + Cal. /Tension Gash)	45.9669	7.71998	Talc + Calcite
ZE17-03 (Vein)	45.9683	7.723	Oivine + Calcite + Diopside + Mgt +- Tichu
TROCK16-12 (Vein)	45.9683	7.723	Oivine + Calcite + Diopside
ZE17-21 (Vein)	46.0001	7.46163	Olivine + Calcite + Magnetite
ZE17-05 (Vein)	45.9672	7.72202	Olivine + Calcite + Magnetite + Tichu/Ticho
*: [Corg] is taken as the difference between [Ctot] and [Cinorg]
BULK Calcite (micro-drilled)
	d18O SMOW	d13C PDB
ZE17-09	11.2093	1.06
ZE17-03	9.84851	-0.45
SIMS ANALYSES
TROCK16-12
CALCITE	d18O	2 sigma error		d13C	2 sigma error								87Sr /86Sr cor	+/-	Sr ppm
Trock13-12-calcite@1	5.75798	0.559573											0.709469	0.00242566	57.9936
Trock13-12-calcite@02	7.63076	0.515449							Srppm	Sr/Sr	Error		0.708798	0.00225846	39.5587
Trock13-12-calcite@03	7.18215	0.485963							38	0.7062	0.0014		0.70534	0.00252241	26.7245
Trock13-12-calcite@04	5.42601	0.572845	TROCK13-C@6	4.36207	0.512029								0.705088	0.00191747	35.586
Trock13-12-calcite@05	7.37096	0.488002											0.703287	0.00342575	37.4919
Trock13-12-calcite@06	8.1169	0.550786											0.70265	0.00362168	41.4647
Trock13-12-calcite@07	9.69782	0.616487											0.700981	0.00334996	37.3868
Trock13-12-calcite@08	6.74825	0.486654											0.70761	0.00277788	44.6762
Trock13-12-calcite@09	5.1751	0.571945											0.710685	0.002746	42.6938
Trock13-12-calcite@10	4.99733	0.561711	TROCK13-C@4	1.00961	0.376195								0.703649	0.00282473	42.5579
Trock13-12-calcite@11	6.37384	0.536954											0.70715	0.00205718	36.0292
Trock13-12-calcite@12	6.43551	0.469872											0.707337	0.00434885	26.1631
Trock13-12-calcite@13	6.06844	0.453696											0.704303	0.00212412	31.284
			TROCK13-C@1	-0.151233	0.397869
			TROCK13-C@2	0.0937648	0.385247
			TROCK13-C@3	0.680868	0.406414
			TROCK13-C@5	3.52908	0.358078
			TROCK13-C@7	1.97267	0.400718
			TROCK13-C@8	1.33479	0.391282
			TROCK13-C@4	1.00961	0.376195
			TROCK13-C@6	4.36207	0.512029
DIOPSIDE
Trock13-12-diopside@1	3.90043	0.461154
Trock13-12-diopside@2	4.66595	0.497364
Trock13-12-diopside@3	2.36961	0.568221
Trock13-12-diopside@4	3.05544	0.575167
Trock13-12-diopside@5	2.89966	0.584677
Trock13-12-diopside@6	2.33883	0.587851
OLIVINE
Trock13-12-olivine@1	4.47051	0.784356
Trock13-12-olivine@2	5.74132	0.788949
Trock13-12-olivine@3	4.43128	0.851116
Trock13-12-olivine@4	3.92168	0.782521
Trock13-12-olivine@6	3.07029	0.869198
Trock13-12-olivine@7	4.06773	0.828846
Trock13-12-olivine@8	4.49682	0.866338
Trock13-12-olivine@9	5.18476	0.854844
ZE17-21
OLIVINE	d18O corrigé	2 sigma error
ZE21@1	3.59844	0.342416
ZE21@02	2.12577	0.329151
ZE21@07	3.86625	0.333484
ZE21@08	1.97167	0.34205
ZE21@09	2.84091	0.337814
ZE21@12	1.34181	0.320583
ZE21@13	2.52174	0.34443
ZE21@17	0.723918	0.337745
ZE21@18	0.685019	0.324217
ZE21@24	1.40714	0.338838
ZE21@25	1.02065	0.334677
ZE21@29	1.02164	0.345661
ZE21@30	0.274087	0.329044
ZE21@32	-0.801616	0.315284
ZE21@35	0.0282266	0.339529
ZE21@36	1.59914	0.334096
ZE21@40	-0.511869	0.33995
CALCITE
ZE21@03	7.08707	0.641126				d13C	2 sigma error
ZE21@04	8.62607	0.633878			ZE21-C@2	1.67689	0.494063								87Sr /86Sr cor	+/-	Sr ppm
ZE21@05	8.78814	0.644317			ZE21-C@1	2.44931	0.426212								0.71105	0.00123732	6651.78
ZE21@06	8.52383	0.666393													0.708394	0.000963624	5024.52
ZE21@10	9.04697	0.636559			ZE21-C@06	2.84843	0.414865				Srppm	Sr/Sr	Error		0.708011	0.000632227	9431.36
ZE21@11	8.98713	0.635193			ZE21-C@05	1.96822	0.397791				6626	0.7081	0.0026		0.70602	0.000959681	5396.55
ZE21@14	7.44115	0.627546
ZE21@15	7.306	0.631651			ZE21-C@04	1.98247	0.460859
ZE21@19	6.43426	0.629045
ZE21@20	6.35447	0.625156			ZE21-C@03	2.3326	0.435166
ZE21@21	5.83532	0.638754
ZE21@23	7.55236	0.619926			ZE21-C@08	1.96198	0.353014
ZE21@27	5.77997	0.658353			ZE21-C@07	2.55443	0.485916
ZE21@28	6.82525	0.632923			ZE21-C@09	2.11611	0.403965
ZE21@33	6.78435	0.653145			ZE21-C@11	1.5887	0.472151
ZE21@34	6.98035	0.625373			ZE21-C@10	2.40476	0.439274
ZE21@37	6.52603	0.628352			ZE21-C@13	1.83369	0.410827
ZE21@38	5.98793	0.663288			ZE21-C@12	1.86755	0.5016
ZE21@39	5.1127	0.630526
MAGNETITE
ZE21@16	7.19303	0.351175
ZE21@22	-3.45927	0.348141
ZE21@26	-1.78413	0.329255
ZE21@31	-4.59033	0.339666
ZE17-05
CALCITE	d18O corrigé	2 sigma error				d13C	2 sigma error			87Sr /86Sr cor	+/-	Sr ppm
ZE05@1	9.53795	0.645629								0.706998	0.00154692	145.194
ZE05@02	9.5554	0.660235								0.706812	0.00193765	144.218
ZE05@06	8.72356	0.629172								0.708202	0.00165411	148.005
ZE05@10	11.0425	0.640203			ZE05-C@8	1.84617	0.417178			0.709036	0.00330565	143.675
ZE05@11	10.7473	0.636934			ZE05-C@2	1.98515	0.382448			0.70644	0.00165015	151.076
ZE05@14	12.1312	0.646333			ZE05-C@3	0.840339	0.451803			0.705639	0.00141545	166.879
ZE05@18	10.2666	0.674657			ZE05-C@4	1.80073	0.457911			0.70692	0.00308772	153.876
ZE05@22	10.3808	0.642621			ZE05-C@6	2.60967	0.446162			0.707507	0.00435949	127.286
ZE05@23	9.09659	0.641905								0.707335	0.00231124	146.306
ZE05@24	6.87138	0.621556								0.700815	0.00381656	208.941
ZE05@26	9.87108	0.664143			ZE05-C@5	2.50721	0.41684						Srppm	Sr/Sr	Error
OLIVINE													154	0.7067	0.0013
ZE05@03	5.21374	0.329575
ZE05@09	4.64921	0.348846
ZE05@12	4.46818	0.331264
ZE05@16	3.70567	0.338906
ZE05@20	3.14961	0.354251
ZE05@21	3.66427	0.321
ZE05@25	4.98783	0.354897
diopside
ZE05@05	3.78926	0.244715
ZE05@15	3.36038	0.243789
ZE05@19	2.42182	0.25541
MAGNETITE
ZE05@08	-4.68512	0.350042
ZE05@13	-4.28317	0.332045
CLINOHUMITE
ZE05@04	1.91731	0.336434
ZE05@07	1.85099	0.3263

## Sheet: MODEL
Isotopic fractionation calculations
0	11.75	4.6655	3.1252	1.8869	7.4768	1.3404	Calcite	1000 LnB	14.6794	14.9436	1000LnA- CO2/Carb		4.83686	ALPHA	1.00485	see Chako & Deines 2008 For O calibration (Beta)
0	16.7604	14.8378	16.9027	13.7557	63.73	12.39	CO2	1000 LnB	19.7805
											100LnA-CO2-Carb		3.62022	ALPHA	1.00363	Chako 1991 for C calibration
TC	TK	X
600	873	1.31211									At these temperatures, whether the carbonate is calcite or aragonite does not change the fractionation factor
Rock and Fluid isotopic composition calculations
INITIAL Ox	20		Fluid prop	0.99	0.9	0.8	0.7	0.6	0.5	0.4	0.3	0.2	0.1	0.01
INITIAL Carb	2		C fraction in residue	0.01	0.1	0.2	0.3	0.4	0.5	0.6	0.7	0.8	0.9	0.99
INITIAL Carbone Orga	-25		residual Calcite	-14.5632	-6.3162	-3.82008	-2.35703	-1.31767	-0.510736	0.149062	0.707254	1.19103	1.61795	1.96355
proportion Inorga / Ctot		0.8	residual Serpentinite	-24.5986	-19.6618	-15.5867	-12.6493	-10.4263	-8.67382	-7.24772	-6.05781	-5.04493	-4.16856	-3.47265
			Ctotwt%	0.0005	0.005	0.01	0.015	0.02	0.025	0.03	0.035	0.04	0.045	0.0495
	Cppm initial	500	Cinorgawt%	0.0004	0.004	0.008	0.012	0.016	0.02	0.024	0.028	0.032	0.036	0.0396
proportion Inorga / Ctot		0.8	residual Serpentinite	-24.5986	-19.6618	-15.5867	-12.6493	-10.4263	-8.67382	-7.24772	-6.05781	-5.04493	-4.16856	-3.47265
			Ctotwt%	0.008	0.08	0.16	0.24	0.32	0.4	0.48	0.56	0.64	0.72	0.792
	Cppm initial	8000	Cwt%	0.0064	0.064	0.128	0.192	0.256	0.32	0.384	0.448	0.512	0.576	0.6336
		C	Fluid	-10.943	-2.69598	-0.199856	1.26319	2.30255	3.10948	3.76928	4.32747	4.81126	5.23817	5.58377
		O	Fluid	19.9513	19.4893	18.9187	18.2721	17.5263	16.6449	15.5671	14.1794	12.2269	8.89782	-2.0811
		O	RESIDUAL ROCK	24.7881	24.3261	23.7555	23.109	22.3631	21.4817	20.404	19.0163	17.0637	13.7347	2.75576
		C	RESIDUAL ROCK	-24.5986	-19.6618	-15.5867	-12.6493	-10.4263	-8.67382	-7.24772	-6.05781	-5.04493	-4.16856	-3.47265
